# Supplementary material for: Machine learning integrative approaches to advance computational immunology
Source: Genome Med. 2024 Jun 11;16:80. doi: 10.1186/s13073-024-01350-3 (PMC11165829; doi:10.1186/s13073-024-01350-3)
Supplement: Supplementary file 1 — Additional file 1: Table S1. Integration methods cited in the review. [file 13073_2024_1350_MOESM1_ESM.xlsx]

## Sheet: Table S1
Method	Reference	Model	Integration application	Immunology application tissue	Modalities	Implementation	Code	Important Considerations
LIGER	[73]	Non-Negative Matrix Factorization	snATAC and scRNA; scRNA and ST	-	Gene Expression, Chromatin, Proteins, Spatial profiling	R	https://github.com/welch-lab/liger	Needs shared features across datasets; produces a different factorization depending on the seed initialization used.
UINMF	[74]	Non-Negative Matrix Factorization	snATAC and scRNA; scRNA and ST	-	Gene Expression, Chromatin, Proteins, Spatial profiling	R	https://github.com/welch-lab/liger	Integrates datasets in pairs; Doesn't need shared features across modalities
CCA	[75,76]	Canonical Correlation Analysis	CyTOF and CiteSeq; scRNA and ST	PBMC,Whole Blood	Gene Expression, Chromatin, Proteins, Spatial profiling	R	https://satijalab.org/seurat/	Intuitive and flexible approach to integrate datasets in pairs. Focuses on maximising the shared correlation, so it might overlook variation not shared across modalities. Can be highly sensitive to the scaling and normalization of variables.
Bridge integration	[78]	Dictionary Learning	CyTOF and CITESeq; CITEseq and Multiome	PBMC,Whole Blood	Gene Expression, Chromatin, Proteins	R	https://satijalab.org/seurat/	Integrates pairs of datasets performing sequential integrations between a query and the reference dictionary; needs a reference sharing cell type distributions with the queries to act as dictionary between datasets to align.
CyCombine	[79]	Self organizing maps and batch integration	Flow, Mass Cytometry and CITESeq	Lymphocytes	Gene Expression, Proteins	R	https://github.com/biosurf/cyCombine	Integrates datasets in pairs; Assumes batches are equally distributed across modalities
Nearest Rank Neighbours (NRN)	[81]	Rank transfromation and KNN projection of data	Flow Cytometry and ABSeq	Haematopoietic Cells	Gene Expression, Proteins	R	https://git.embl.de/triana/nrn	Allows to integrate low-dimensional cytometry data on genomics data, Assumes the surface proteins follow a similar distribution and are influenced equally by batch effects.
MARIO	[83]	Canonical Correlation Analysis	CyTOF and CODEX; CITEseq and CyTOF	PBMC,Whole Blood, Lung (Infection)	Gene Expression, Chromatin, Proteins, Spatial Profiling	Python	https://github.com/shuxiaoc/mario-py	Suffers from CCA limitations, especially assuming linear relationships across the assays to integrate. Expects matching cell types between modalities.
SCOT	[85]	Optimal Transport	scRNA	-	Gene Expression, Chromatin, Proteins	Python	https://rsinghlab.github.io/SCOT/	Reduced set of parameters to train, expects similar cell type distribution across assays.
PAMONA	[86]	Optimal Transport	scRNA	-	Gene Expression, Chromatin, Proteins	Python	https://github.com/caokai1073/Pamona	Uses partial Gromow-Wasserstein distance to allow for unshared features across assays. Doesn't scale to large datasets.
Stabmap	[87]	Mosaic Data Topology	scRNA	-	Gene Expression, Chromatin, Proteins	R	https://github.com/MarioniLab/StabMap	Allows to use non-matching features across assays; concatenates all features of the experiment in a single matrix and requires appropriate scaling and normalization to avoid introducing modality-dependent bias.
MATCHER	[88]	Gaussian process latent variable model	scRNA	-	Gene Expression, Chromatin, Proteins	Python	https://github.com/jw156605/MATCHER	To align the modalities, models them as trajectories represented as one-dimensional manifolds. Can't account for branching in trajectories.
CoNGA	[89]	Graph-vs-graph correlation analysi	scRNA and TCR	PBMC	Gene Expression, Immune Repertoire	Python	https://github.com/phbradley/conga#readme	Generates and aligns unimodal graphs from TCR and Gene Expression data. Limited by the size of the dataset and batch effects if integrating multiple batches.
MAGAN	[94]	Generative Adversarial Networks	CyTOF and scRNA	PBMC,Whole Blood	Gene Expression, Chromatin, Proteins, Spatial profiling	Python, Tensorflow	https://github.com/KrishnaswamyLab/MAGAN	Suffers from all the GAN drawbacks: difficulty training and interpreting outputs, unstable learning and can fail to converge
TotalVI	[96]	Variational Autoencoder	CITEseq	PBMC	Gene Expression, Proteins	Python, Pytorch	https://github.com/scverse/scvi-tools	Integrates paired Gene expression and Protein data; learns a joint representation of the two modalities but may do so at the expense of modality-specific biological properties.
SCGLUE	[97]	Variational Autoencoder	Multiome	PBMC	Gene Expression, Chromatin, Proteins	Python, Pytorch	https://github.com/gao-lab/GLUE	Integrates unpaired trimodal data; requires to tune the graph prior based on the relationships between features
Multigrate	[98]	Variational Autoencoder	Multiome and CITEseq	PBMC	Gene Expression, Chromatin, Proteins	Python, Pytorch	https://github.com/theislab/multigrate	Integrates unpaired trimodal data leveraging product of experts; Includes multiple instance learning to extract patient representation from the joint embedding
SCIM	[99]	Variational Autoencoder	scRNA and CyTOF	Melanoma	Gene Expression, Chromatin, Proteins	Python, Tensorflow	https://github.com/ratschlab/scim	Allows to integrate modalities with different cell types distributions; Requires to tune many hyperparameters depending on the data to integrate; doesn't scale with size of the dataset
Cross-modal autoencoders	[102]	Variational Autoencoder	scRNA and sc Chromatin Imaging (DAPI)	Lymphocytes	Gene Expression, Chromatin, Proteins, Spatial profiling	Python, Tensorflow	https://github.com/broadinstitute/ml4h/tree/master	Support for integration of multiple sources of clinical multimodal data; Requires tuning hyperparameters to the type of data.
MIDAS	[103]	Variational Autoencoder	Multiome and CITEseq	PBMC, Haematopoietic cells	Gene Expression, Chromatin, Proteins	Python, Pytorch	https://github.com/labomics/midas	Integrates and imputes mosaic multimodal datasets; can integrate up to three modalities.
scBridge	[107]	Domain adaptation and transfer learning	Multiome and CITEseq	PBMC, Haematopoietic cells	Gene Expression, Chromatin, Proteins	Python, Pytorch	https://github.com/XLearning-SCU/scBridge	Integrates and annotates unpaired data interatively minimizing the distance in the latent space of prototypes of annotated and unannotated cells. Can deal with corrupted labels, requires an annotated scRNA reference. Computation time scales linearly with dataset size.
scJoint	[108]	Domain adaptation and transfer learning	Multiome and CITEseq	PBMC	Gene Expression, Chromatin, Proteins	Python, Pytorch	https://github.com/SydneyBioX/scJoint	Integrates and annotates unpaired data using a semisupervised domain adaptation and transfer learning approach. To achieve best performance, the optimisation of a single metric (cosine similarity loss) is required. Requires an annotated scRNA reference.
Tessa	[110]	Bayesian Hierarchical Model	scRNA and TCR	PBMC, Lymphocytes	Gene Expression, Immune Repertoire	Python, R, Tensorflow	https://github.com/jcao89757/TESSA	Integrates TCR with Gene expression by encoding the TCR sequences with Atchley Factors; requires tuning of the deep learning model hyperparamenters depending on the type and number of TCRs to model.
Benisse	[111]	Contrastive Learning	scRNA and BCR	PBMC, Lymphocytes	Gene Expression, Immune Repertoire	Python, R, Tensorflow	https://github.com/wooyongc/Benisse	Encodes BCR receptors using Atchley Factors and contrastive learning to align protein and DNA sequences for the same BCR; aligns the gene expression and the BCR to recover BCR cluster clonotypes, assuming that within clusters gene expression profiles are consistent compared to the other clusters. May suffer in presence of strong batch effects.
mvTCR	[112]	Variational Autoencoder	scRNA and TCR	PBMC, Lymphocytes	Gene Expression, Immune Repertoire	Python, Pytorch	https://github.com/SchubertLab/mvTCR	Multi-View VAE that integrates TCR and Gene expression; the trained model can be used as reference to query with new data.
scMMGAN	[135]	Generative Adversarial Networks	scRNA and ST	Breast Cancer	Gene Expression, Spatial Profiling	Python, Tensorflow	https://github.com/KrishnaswamyLab/scMMGAN	Suffers from all the GAN drawbacks: difficulty training and interpreting outputs, unstable learning and can fail to converge
Tangram	[125]	Nonconvex optimization	scRNA and ST; SHARE-seq and MERFISH	Brain, Kidney (Multi-Species)	Gene Expression, Chromatin, Proteins, Spatial profiling	Python, Pytorch	https://github.com/broadinstitute/Tangram	Predicts tissue architecture and spatially variable genes; Can't accurately predict spatial location of the rarest cell types in the scRNA reference
gimVI	[137]	Variational Autoencoder	scRNA and ST	-	Gene Expression, Spatial Profiling	Python, Pytorch	https://github.com/scverse/scvi-tools	Allows to model the gene expression distribution of single cells and spatial profiling with independent distributions; cannot deconvolve cell types from spatial profiling.
stPlus	[138]	Graph Convolutional Autoencoder	scRNA and ST	-	Gene Expression, Spatial Profiling	Python, Pytorch	https://github.com/xy-chen16/stPlus	Predicts spatial gene expression accounting for variation in cell types between the single cell and the spatial data.
SpaGE	[139]	Domain adaptation and KNN prediction	scRNA and ST	-	Gene Expression, Spatial Profiling	Python	https://github.com/tabdelaal/SpaGE	Relies on shared features across the single cell reference and the spatial dataset to impute the spatial gene expression profiles; can't predict cell type composition of the spatial data
novoSpaRc	[142]	Optimal Transport	scRNA and ST	-	Gene Expression, Spatial Profiling	Python	https://github.com/rajewsky-lab/novosparc	Accuracy of cell type deconvolution varies strongly with the resolution of the spatial assay, susceptible to dataset-specific preprocessing.
SpaOTsc	[143]	Optimal Transport	scRNA and ST	-	Gene Expression, Spatial Profiling	Python	https://github.com/zcang/SpaOTsc	Can infer cell to cell communication and spatially co-regulated genes; not feasible for large datasets
Moscot	[144]	Optimal Transport	scRNA and ST	Mouse liver zonation	Gene Expression, Spatial Profiling	Python	https://moscot-tools.org	Computationally more efficient that the OT-counterparts. Integrates with downstream trajectory inference methods.
Cell2location	[150]	Hierarchical Bayesian Model	scRNA and ST	Lymphnodes; Gut	Gene Expression, Spatial Profiling	Python	https://github.com/BayraktarLab/cell2location	Accurate prediction of celltype composition of ST data. Requires knowledge about expected differences in cell composition between scRNA and ST data
RCTD	[151]	Supervised Learning	scRNA and ST, Histology	-	Gene Expression, Spatial Profiling, Histology	R	https://github.com/dmcable/spacexr	Can correct for platform differences, but assumes cell types are homogeneously affected by technical (platform) effects.
SpatialDWLS	[149]	Dampened weighted least squares	scRNA and ST	-	Gene Expression, Spatial Profiling	R	https://github.com/RubD/Giotto	Doesn't account for spatial covariance of gene expression
SPOTlight	[152]	Non-Negative Matrix Factorization	scRNA and ST	Pancreatic Ductal Adenocarcinoma	Gene Expression, Spatial Profiling	R	https://github.com/MarcElosua/SPOTlight	Requires known panels of gene markers for the cell types. Can deal with low number of input cells.
DSTG	[153]	Graph convolutional networks	scRNA and ST	Pancreatic Ductal Adenocarcinoma	Gene Expression, Spatial Profiling	Python	https://github.com/Su-informatics-lab/DSTG	Performance depends on method used to build the linking graph between single cell and spatial profiling assays. Doesn't scale to large datasets.
CARD	[154]	Non-Negative Matrix Factorization	scRNA and ST	Pancreatic Ductal Adenocarcinoma	Gene Expression, Spatial Profiling	R	https://github.com/YMa-lab/CARD	Takes advantage of the spatial correlation of gene expression, with a robust performance across the spatial technologies; useful for spatial assays with a reduced number of spots. Can work without a reference.
STRIDE	[156]	Probabilistic-based modeling of counts	scRNA and ST	Squamous Cell Carcinoma	Gene Expression, Spatial Profiling	Python	https://github.com/DongqingSun96/STRIDE	Allows to reconstruct 3D tissue architecture based on cell-type-specific topics; needs closely matched single cell reference and spatial profiling, with coherent marker genes expression.
Stereoscope	[158]	Probabilistic-based modeling of counts	scRNA and ST	-	Gene Expression, Spatial Profiling	Python, Pytorch	https://github.com/almaan/stereoscope	Both scRNA and ST are modeled as Negative Binomial distributions
DestVI	[159]	Variational Autoencoders	scRNA and ST	Lymphnodes	Gene Expression, Spatial Profiling	Python, Pytorch	https://github.com/scverse/scvi-tools	Computationally efficient for cell type annotation, excels in benchmarks when analysing low-spot numbers (seqFISH data).
BayesTME	[160]	Bayesian Generative Model	scRNA and ST	Melanoma	Gene Expression, Spatial Profiling	Python	https://github.com/tansey-lab/bayestme	Doesn't need a scRNA reference dataset
SpatialGlue	[161]	Autoencoder	scRNA and ST	Spleen, Thymus	Gene Expression, Chromatin, Spatial Profiling	Python, Pytorch	https://github.com/JinmiaoChenLab/SpatialGlue	Can work with any multimodal input; doesn't require setting one of the modalities as a reference
SpaGCN	[165]	Graph Representation Learning	scRNA, ST, Histology	Pancreatic Ductal Adenocarcinoma	Gene Expression, Spatial Profiling, Histology	Python	https://github.com/jianhuupenn/SpaGCN	Doesn't account for cell type variation when inferring Spatially Variable Genes
Spage2vec	[166]	Graph Representation Learning	scRNA and Histology	-	Gene Expression, Histology	Python	https://github.com/wahlby-lab/spage2vec	Can generalize to unseen data; Doesn't need cell segmentation
STlearn	[169]	Graph abstractions	scRNA and Histology	Breast Cancer	Gene Expression, Histology	Python	https://github.com/BiomedicalMachineLearning/stLearn	Requires pretraining to extract image features; Cannot be applied without histology
SpaCell	[171]	Autoencoder	scRNA, ST, Histology	-	Gene Expression, Spatial Profiling, Histology	Python	https://github.com/BiomedicalMachineLearning/SpaCell	Requires pretraining to extract image features; Doesn't leverage spot information; Outputs cell state and disease classification
CellRegMap	[181]	Linear Mixed Model	scRNA, Genetics		Gene Expression, Genotyping	Python	https://github.com/limix/CellRegMap	Integrates genotype informaton by pseudobulking scRNA data; doesn't scale up to large datasets
sc-linker	[187]	Framework based on [184–186]	scRNA, Genetics	PBMC(COVID-19), Gut (Ulcerative Colitis), Lung (Asthma)	Gene Expression, Genotyping	Python, Perl, C++	https://github.com/kkdey/GSSG	Integrates GWAS summary files with scRNA
